# Supplementary material for: Of cattle and feasts: Multi-isotope investigation of animal husbandry and communal feasting at Neolithic Makriyalos, northern Greece
Source: PLoS One. 2018 Jun 7;13(6):e0194474. doi: 10.1371/journal.pone.0194474 (PMC5991682; doi:10.1371/journal.pone.0194474)
Supplement: S3 Table — Standard deviation (SD) of collagen values indicates the instrument error attached to each measurement, while the SD of average enamel values indicates intra-tooth variability. (XLSX) [file pone.0194474.s004.xlsx]

## Sheet: Sheet1
S3 Table
ID	species	sample	δ13CVPDB	δ13CSD	%C	δ15NAIR	δ15NSD	%N	C/N
MKS001	cattle	collagen	-10.3	0.1	41	5.2	0.2	14.4	3.3
		enamel	-4.3	1.1
MKS004	cattle	collagen	-18.6	0.1	24.8	8.5	0.2	8.6	3.4
		enamel	-9.6	0.8
MKS006	cattle	collagen	-17.3	0.1	40	3.5	0.2	14.4	3.2
		enamel	-8.5	2
MKS007	cattle	collagen	-18.5	0.1	16.9	3.3	0.2	5.5	3.6
		enamel	-9.9	1.2
MKS014	cattle	collagen	unacceptable C/N ratio
		enamel	-6.7	2.4
MKS015	cattle	collagen	unacceptable C/N ratio
		enamel	-9.8	0.8
MKS016	cattle	collagen	-17.2	2.7	37.4	6.4	0.2	13.6	3.2
		enamel	-11	0.8
MKS017	cattle	collagen	-18.9	0.1	22.5	4.8	0.2	7.5	3.5
		enamel	-11.1	1.3
MKS104	sheep	collagen	unacceptable C/N ratio
		enamel	-9	1.8
MKS105	sheep	collagen	-19	0.2	27.5	4.6	0.3	8.9	3.6
		enamel	-11.5	2
MKS106	sheep	collagen	-18.1	0.5	30.7	4.5	0.9	10.5	3.4
		enamel	-10.4	2.9
MKS107	sheep	collagen	-20.2	0.6	34	4.2	1	11.7	3.4
		enamel	-12.6	1.6
