# Supplementary material for: Of cattle and feasts: Multi-isotope investigation of animal husbandry and communal feasting at Neolithic Makriyalos, northern Greece
Source: PLoS One. 2018 Jun 7;13(6):e0194474. doi: 10.1371/journal.pone.0194474 (PMC5991682; doi:10.1371/journal.pone.0194474)
Supplement: S4 Table — (XLSX) [file pone.0194474.s005.xlsx]

## Sheet: Makriaylos raw data CO (cattle)
S4 Table
MKS001 (habitation)		MKS004 (habitation)		MKS006 (habitation)		MKS007 (habitation)		MKS014 (feasting)		MKS015 (feasting)		MKS016 (feasting)		MKS017 (feasting)
δ13CVPDB	δ18OVPDB	δ13CVPDB	δ18OVPDB	δ13CVPDB	δ18OVPDB	δ13CVPDB	δ18OVPDB	δ13CVPDB	δ18OVPDB	δ13CVPDB	δ18OVPDB	δ13CVPDB	δ18OVPDB	δ13CVPDB	δ18OVPDB
-5.3	-5.5	-11.2	-3.1	-10.9	-7.7	-10.6	-7.9	-9.1	-5.9	-9.7	-5.6	-10.7	-6.1	-12.9	-4
-5.3	-5.6	-10.7	-3.3	-11.2	-6.4	-10.9	-7.3	-9.8	-6.1	-10.5	-5.5	-11.2	-5.5	-12.8	-4.5
-5.1	-5.1	-10.3	-2.8	-11.2	-6.7	-11.6	-7.4	-9.6	-5.9	-10.5	-5.6	-11.3	-5.7	-12.3	-4.7
-4.5	-4.7	-10.1	-3.1	-11.1	-5.9	-11.6	-6.8	-9.8	-6.3	-10.7	-5.4	-11.5	-5.5	-12.2	-4.5
-4.4	-4	-9.6	-2.8	-10.8	-6.1	-11.6	-6.3	-9.7	-6.1	-10.7	-5.1	-11.8	-5.2	-12	-3.8
-4.4	-3.4	-9.4	-2.7	-10.5	-5.5	-11.4	-5.8	-9.6	-6	-11	-3.5	-11.7	-4.9	-11.7	-3.8
-4.3	-3.2	-9.3	-2.9	-10.1	-5.9	-11.3	-5.1	-9	-5.8	-10.8	-4.6	-11.6	-4.6	-11.2	-3.6
-3.7	-3.2	-9	-2.8	-9.7	-5.9	-11.2	-4.6	-8.6	-5.2	-10.7	-4.4	-11.4	-4.1	-10.8	-3.5
-3.3	-2.8	-8.8	-2.9	-8.7	-5.5	-11	-4.3	-7.8	-4.8	-10.5	-4.1	-11.1	-4	-10.5	-3.6
-3.2	-3.4	-8.8	-3.2	-8.3	-3.8	-11	-4.4	-7.1	-4.1	-10.3	-3.7	-11	-4.2	-10	-3.6
-2.6	-3.6	-8.7	-3.7	-7.8	-3.8	-10.6	-3.7	-7.1	-4.2	-9.9	-2.9	-10.8	-3.7	-9.6	-3.8
-2.9	-3.7	-8.4	-3.8	-7.1	-3.4	-10.1	-3.5	-6.4	-3.9	-9.8	-3.2	-10.6	-3.6	-9.7	-4
-2.7	-4	-9	-5.5	-6.5	-3.6	-10	-3.2	-5.7	-3.8	-9.6	-3	-10.3	-3.6	-9.4	-4.6
-3.6	-4.6	-8.5	-4.2	-6.7	-3.5	-9.8	-3	-4.8	-3.9	-9.5	-3	-10.2	-3.9	-9.2	-4.4
-4.3	-4.7	-8.7	-5.8	-6.2	-3.2	-9.7	-3	-4.1	-4.1	-9.3	-3.2	-9.7	-3.1	-9.6	-5.1
-5.1	-4.8	-9	-6	-6	-4	-9.5	-3	-3.7	-3.8	-9	-3.5	-9.8	-3.5	-9.7	-5.7
-6	-4.8	-9.7	-5.5	-5.7	-3.9	-9.1	-3	-3.5	-3.9	-8.7	-4.5	-9.8	-3.9	-10	-5.9
-6.4	-5.8	-10	-5.4	-5.8	-4.1	-9	-2.7	-3.4	-3.8	-8.7	-4.7	-9.9	-4.2	-10.4	-6.2
Δ=3.8	Δ=3.0	-10.3	-6.1	-5.7	-4.3	-8.9	-3.2	-3.5	-4.2	-8.7	-5.2	-10	-4.8	-11.1	-6.7
		-10.6	-6.3	-6.9	-4.9	-8.6	-3.3	-4.8	-4.6	-9	-5.9	-10.3	-5.3	-11.8	-7.1
		-10.5	-7.7	-7.4	-5.1	-8.4	-3.1	-4.9	-5.5	-9	-6.2	-10.8	-5.8	-12.3	-7.4
		-10.6	-7.6	-8.1	-5.8	-8.2	-3.5	-5.8	-6.2	-9.1	-6.4	-11.1	-6.2	-12.7	-7.6
		Δ=2.8	Δ=4.9	-8.7	-6.4	-8.1	-3.4	Δ=6.4	Δ=2.5	Δ=2.3	Δ=3.5	-11.6	-6.4	-12.8	-7.1
				-9.6	-6.7	-8	-3.7					-12	-6.7	Δ=3.7	Δ=4.1
				-10.4	-7	-7.9	-3.5					-12.2	-6.9
				-10.6	-7.2	-8.3	-4.1					-12.4	-6.8
				Δ=5.5	Δ=4.6	-8.4	-4.1					-12.6	-6.4
						-8.9	-4.2					Δ=3.0	Δ=3.8
						-9.7	-4.6
						-10.3	-4.8
						-10.9	-5.5
						-10.8	-5.5
						Δ=4.7	Δ=5.2
