# Supplementary material for: Of cattle and feasts: Multi-isotope investigation of animal husbandry and communal feasting at Neolithic Makriyalos, northern Greece
Source: PLoS One. 2018 Jun 7;13(6):e0194474. doi: 10.1371/journal.pone.0194474 (PMC5991682; doi:10.1371/journal.pone.0194474)
Supplement: S5 Table — (XLSX) [file pone.0194474.s006.xlsx]

## Sheet: Makriaylos raw data CO (sheep).
S5 Table
MKS104 (habitation)		MKS015 (feasting)		MKS106 (feasting)		MKS107 (habitation)
δ13CVPDB	δ18OVPDB	δ13CVPDB	δ18OVPDB	δ13CVPDB	δ18OVPDB	δ13CVPDB	δ18OVPDB
-11.8	-4.5	-13.3	-6	-12.2	-6	-14.5	-6.8
-11.2	-3.2	-13.5	-6.3	-12.6	-5.9	-14.6	-6.3
-10.6	-3.2	-13.5	-5.9	-13	-6	-14.5	-5.9
-9.2	-2.7	-13.5	-5.2	-13.3	-5.5	-14.2	-5.1
-8	-2.1	-13.3	-4.1	-13.2	-5.5	-13.8	-4.2
-6.8	-1.4	-12.8	-3.2	-12.8	-4	-13.2	-3.3
-7	-2	-12	-2.2	-11.7	-2.5	-12.3	-2.9
-7.4	-2.2	-11.1	-1.6	-9.8	-2.1	-11.4	-2.5
-7.6	-3.1	-10.2	-1.1	-8	-1.3	-10.6	-2.3
-9.1	-4.1	-9.3	-1.3	-5.8	-1.6	-10.4	-2.4
-10	-5	-8.7	-1.2	-5.7	-2.3	-10.5	-2.8
Δ=5.0	Δ=3.7	-8.9	-2.1	-6.8	-3.1	-11	-3.7
		-9.2	-3	-10.1	-5.4	-12	-5
		Δ=4.9	Δ=5.2	Δ=7.6	Δ=4.7	-12.7	-6.3
						-13.6	-6.9
						Δ=4.2	Δ=4.6
