# Supplementary material for: Of cattle and feasts: Multi-isotope investigation of animal husbandry and communal feasting at Neolithic Makriyalos, northern Greece
Source: PLoS One. 2018 Jun 7;13(6):e0194474. doi: 10.1371/journal.pone.0194474 (PMC5991682; doi:10.1371/journal.pone.0194474)
Supplement: S6 Table — The samples were collected from seven geological zones within 15 km of the archaeological site. The measurements are used to establish the ‘local range’ of 87Sr/86Sr ratios. For descriptions of the zones and location of sampling points, see Fig 6. 2σ uncertainty of the 87Sr/86Sr ratios is 0.00004. (XLS) [file pone.0194474.s007.xls]

## Sheet: Summary strontium modern.csv
S6 Table
ID	Species (sample type)	Geological zone	Distance from coast (in km)	Altitude (in m)	Latitude	Longitude	Age of geological substrate	87Sr/86Sr
MAK04a	Populus sp., tree leaves	Zone E	3.8	101.8	40.4704	22.5433	Upper Miocene/Lower Pliocene	0.70974
MAK06a	Tilia sp., tree leaves	Zone E	3.7	75	40.4667	22.5437	Upper Miocene/Lower Pliocene	0.70972
MAK07a	Quercus sp., tree leaves	Zone F	7.6	297.1	40.4184	22.5168	Upper Miocene/Lower Pliocene	0.70941
MAK07b	Taraxacum sp., ground vegetation	Zone F	7.6	297.1	40.4184	22.5168	Upper Miocene/Lower Pliocene	0.70927
MAK08a	Ficus carica, tree leaves	Zone F	5	74.6	40.4008	22.5525	Upper Miocene/Lower Pliocene	0.70919
MAK09a	Quercus sp., tree leaves	Zone D	1.4	24.2	40.414	22.5948	Pleistocene	0.70931
MAK10a	Quercus sp., tree leaves	Zone D	1.3	36.6	40.4164	22.5953	Pleistocene	0.70954
MAK11a	Quercus sp., tree leaves	Zone C	0.3	18.9	40.4239	22.6021	Pleistocene	0.70933
MAK12a	Juglans regia, tree leaves	Zone A	6.2	29.9	40.2797	22.5285	Holocene	0.709217
MAK16a	Populus sp., tree leaves	Zone A	3.5	17.8	40.3118	22.5782	Holocene	0.70942
MAK17a	Quercus sp., tree leaves	Zone G	7.6	106.2	40.3485	22.5468	Upper Miocene/Lower Pliocene	0.709
MAK18a	Quercus sp., tree leaves	Zone G	7.6	109.5	40.3478	22.5475	Upper Miocene/Lower Pliocene	0.70909
MAK21a	Juglans regia, tree leaves	Zone F	8.6	132	40.3773	22.5172	Upper Miocene/Lower Pliocene	0.70903
MAK22a	Ulmus sp., tree leaves	Zone B	1.2	1.3	40.368	22.6261	Holocene	0.7092
MAK24a	Quercus sp., tree leaves	Zone D	0.8	62.7	40.4489	22.5865	Pleistocene	0.70916
MAK25a	Quercus sp., tree leaves	Zone D	0.7	66.2	40.4492	22.5874	Upper Miocene/Lower Pliocene	0.70916
MAK27a	Quercus sp., tree leaves	Zone D	0.9	38.3	40.4405	22.5946	Upper Miocene/Lower Pliocene	0.70921
MAK28a	Paliurus spina christi, shrub leaves	Zone B	0.3	1.2	40.316	22.6228	Holocene	0.70948
MAK32a	Paliurus spina christi, shrub leaves	Zone A	1.5	1	40.4802	22.5792	Holocene	0.70927
MAK34a	Paliurus spina christi, shrub leaves	Zone B	0.2	0.5	40.4678	22.5864	Holocene	0.70915
